# Supplementary material for: Genome-Wide Identification of the YABBY Gene Family in Dendrobium Orchids and Its Expression Patterns in Dendrobium chrysotoxum
Source: Int J Mol Sci. 2023 Jun 15;24(12):10165. doi: 10.3390/ijms241210165 (PMC10299364; doi:10.3390/ijms241210165)
Supplement: Supplementary file 1 [file ijms-24-10165-s001.zip]

Archive with 5 entries (5 files):
- Table S1.The characteristics of YABBY genes of three Dendrobium species.xlsx
- Table S2.Cis-elements in the promoters of YABBY genes of three Dendrobium species.xlsx
- Table S3.KaKs analysis of  YABBY genes of  three Dendrobium species.xlsx
- Table S4.The FPKM values of YABBY genes in D. chrysotoxum.xlsx
- Table S5.qRT-PCR primers.xlsx
