# Supplementary material for: Genome-Wide Identification of the YABBY Gene Family in Dendrobium Orchids and Its Expression Patterns in Dendrobium chrysotoxum
Source: Int J Mol Sci. 2023 Jun 15;24(12):10165. doi: 10.3390/ijms241210165 (PMC10299364; doi:10.3390/ijms241210165)
Supplement: Supplementary file 1 [file ijms-24-10165-s001.zip › Table S1.The characteristics of YABBY genes of three Dendrobium species.xlsx]

## Sheet: GuChui.1round.Yabby.mw.pl.xlsx
Table S1. The characteristics of YABBY genes of three Dendrobium species
Gene name	Gene locus	Protein length (aa)	Isoelectric point	Molecular weight	Grand average of hydropathicity	Aliphatic index	Instability index	Protein sequences
DchYABBY1	Maker87007	222	8.59	25194.6	-0.543	70.77	45.93	MSTCSNQFSDLPCQLGYVQCSFCTTFLLVSVPCSSLLKVVTVKCGHCTGLLSVSLVRISFAPLQLLHYLSYHQVFITEKQQGMNGENEDKIYGYDGEEDADQFLGSEDSPPPAIITINKPPEKRQRAPSAYNRFIKEEIQRIKARDPSISHKEAFSSAAKNWAHFPRFQHREKGEGCSTRKESKKAREEEAVYQMDGRRVQRFQERKALRHAILMDTNALAS
DchYABBY2	Maker83871	189	9.11	21426.5	-0.62	60.42	27.48	MDLVSSREHLCYVRCAYCNTVLAVGVPCKRLMDTVTVKCGHCNHLSFLNPRRLLQAHYSDHQLGFQDPCNDCRKGQLSAASSSTSMEQAPKAPFVVKPPEKKHRLPSAYNRFMREEIQRIKAAKPDIPHREAFSTAAKNWAKCDPRGVNPLNSTSDNNEAMKSIMFQHERGNGFAVEAFDVFKQMERQN
DchYABBY3	Maker109011	166	6.51	18498.9	-0.628	62.23	50.92	MDLSSSSEKLCYVHCSHCNIVLAVEVPCSRMMETVTVKCGHCNNISFISPEPKPNSQYFDYQMDGTMGQQSDASSSTSIEQKPEAPPVAKPPKKKQKQPTAYNVFVRQEIQRIKAEKPEISHTEAFSMASKNWARYGGPLNYGLNPLNTISDDNESVESVSIKHLQ
DchYABBY4	Maker116057	97	8.38	10677.5	0.355	97.42	41.24	MSSSSAAAFSLEHLSPPPSEQLCYVHCNFCDTVLAVSVPYTSLFKTVTVRCGHCTNLLSVNMRGLLLPAANQLHLGHPFLAPVQHNRLVNFVKHMFL
DchYABBY5	Maker116063	138	6.91	15343.5	-0.617	64.49	58.65	MISTKEEVLSCPPPNLMMDQPNPSNNSMPPAAKGTEEELPQTQIVNRPPEKRQRVPSAYNRFIKDEIQRIKAGNPDITHREAFSAAAKNWAHFPHIHFGLMPDQALKKTSVRPPEGEEILLKDGFFAAAAANMGISPF
DchYABBY6	Maker59459	186	8.65	20741.5	-0.428	73.92	61.36	MSTSPPPNHVCYVHCNFCNTILVVSVPGTSMCSIMTVRCGHCANLLSVNMGALLQSLPAHQDIQKFQSHNPVPEGLPLECESSSRCKRISLFNSKGNNLLQDVAPTHSSEKRQRVPSAYNRFIKEEIRRLKTNNPDISHREAFSAAAKNWAHFPHIHFALNTDANKQVKIDDPIVAQGSQESQSYY
DhuYABBY1	Dhu000006278	186	8.82	20737.6	-0.408	78.66	57.08	MSSSPPPNHVCYVHCNFCNTILVVSVPGTSMCSIMTVRCGHCANLLSVNMGALLQSLAAHQDIQKFQSHNLVPEGLPLECESSSRCKRISLLNSKGNNLLQDVAPTHSSEKRQRVPSAYNRFIKEEIRRLKTNNPDISHKEAFSAAAKNWAHFPRIHFALNHDANKQVKIDDPIVAQGSQESQNYY
DhuYABBY2	Dhu000015391	164	6.42	18236.2	0.062	93.35	61.4	MSSSSAAAFSLEHLSPPPSEQLCYVHCNFCDTVLAVYFLLLARPPPPPLPPFLSFHCSLLFKTVTVRCGHCTNLLSVNMRGLLLPAANQLHLGHPFLAPVQHNLLEEVLSCPPPNLMMDQPNLSNNNSMPTAAKGTEEELPQTQIVNRREIIHTYLYSTFPIYK
DhuYABBY3	Dhu000022105	194	9.32	21605.8	-0.479	64.9	42.01	MDLGSPSEHLCYVRCAYCTTVLAVGVPCKRMTDTVTVKCGHCNSLSFLNPKPPFQTLCSDHHQTLLQRPCNFLWKGQHSLASSSSAVAEDMNPKAVPFVVKPPEKKHRLPSAYNRFMREEIQRIKAAQPDIPHREAFSTAAKNWAKCDPRALFYSATGTSGARRATTAIQQEKRSGVPVESLDVSKHGQLHRME
DhuYABBY4	Dhu000010751	180	8.16	19936.5	-0.351	73.11	47.46	MSAPAVPDHVCYVHCNFCNTILVVSVPGSNLSATVTVRCGHCGNLLSVNMGVPPQSMPFQDLQKLQGAQFLHWNCESSSNCNRISLFNAVGSNQLDMPPIHPQEKRQRVPSAYNRFIKEEIRRLKATHPDISHREAFSAAAKNWAHFPHIHFGLNHDGNSQVKIDDAIPSHGVQNSQGYC
DhuYABBY5	Dhu000009400	233	9.31	26081	-0.355	72.45	45.84	MSRPPAGSIARIETFISSTRSFLLPLSLSSSSPSFPLLLLLPVLMDLVSSREHLCYVRCAYCSTVLAVGVPCKRLMDTVTVKCGHCNHLSFLNPRRLLQAHYSDHQLGFQDPCNDCRKGQLSAASSSTSMEQAPKAPFVVKPPEKKHRLPSAYNRFMREEIQRIKAAKPDIPHREAFSTAAKNWAKCDPRGVNPLNSTSDSNEAMKSIMFQHERGNGFPVEAFDVFKQMERQN
DhuYABBY6	Dhu000023909	95	10	11001.6	-0.686	72.84	42.53	MIHKLFWWQKIQYGMKSLDLHVHSGPVSECSRTSTVNTVDVGQQRLLHNRPPEKRQRVPSAYNKFIKEEIQRIKASNPDISHREAFSAAAKNVSF
DhuYABBY7	Dhu000007842	206	9	23554.2	-0.463	76.21	37.31	MSTCSNQFSDLPCQLGYVQCSFCTTFLLVSVPCSSFLKVVTVKCGHCTGLLSVSLEKQQGMNGENEEKIYGYDGEEEADQFLGREDSPPPAIITINKPPEKRQRAPSAYNRFIKEEIQRIKARDPSISHKEAFSSAAKNWAHFPRFQHREKGEGCSTRKESKKAREEEALYQVFEYIYKRLLIVCIKSVNFMIKKLIKQISKIIKL
DhuYABBY8	Dhu000026686	221	6.58	24573	-0.314	77.69	50.09	MSSSSAAFSLDQISPPPSERLCYVHCNFCDTVLAVSVPYTSLFKTVTVRCGHCTNLLSVNMRGLLPPSTNQLHLGHPFQSPNQHNLLEEVLSNPPPNLMMDNQACLSNNFTSPLTKVTEEELPHNPIINRPPEKRQRVPSAYNRFIKDEIQRIKAGNPDITHREAFSAAAKNWAHFPHIHFGLMPDQILKKTSVHPPEGEDVLLKDGFFAAAAANMEVAPF
DhuYABBY9	Dhu000008081	125	6.29	13923.4	-0.95	49.2	57.09	MDFTMGQQSDASSSTSIEQRTEAPPVAKPPKKKQKQPTAYNVFVRQEIQRIKAEMPEITHTEAFSMASKNWARYGGPLNYGLNPLNTISDDNESVESVSIKHVSESGNGSAEESYGGFRQMKRHD
DnoYABBY1	rna-gnl|WGS:JAGYWB|Dnobile02G01037.1	221	8.75	24831.1	-0.589	65.38	45.4	MSTCSNQFSDLPCQLGYVQCSFCTTFLLVSVPCSSFLKVVTVKCGHCTGLLSVSLVRISFAPLSAAPSSLYQLSSGEKQQGMNGENEEKIYGYDGEEEADQFLGREDSPPPAIITINKPPEKRQRAPSAYNRFIKEEIQRIKARDPSISHKEAFSSAAKNWAHFPRFQHREKGEGCSTRKESKKAREEEAVYQMDGRRVQRFQERKALRHAILMDTNALAS
DnoYABBY2	rna-gnl|WGS:JAGYWB|Dnobile04G01265.1	233	9.3	26103.1	-0.365	72.88	42.6	MSRPPAGSIARIEKFISSTHSFLLPLSLSSSSPSFPLLLLLPLLMDLVSSREHLCYVRCAYCSTVLAVGVPCKRLMDTVTVKCGHCNHLSFLNPRRLLQAHYSDHQLGFQDPCNDCRKGQLSAASSSTSMEQAPKAPFVVKPPEKKHRLPSAYNRFMREEIQRIKAAKPDIPHREAFSTAAKNWAKCDPRGVNPLNSTSDSNEAMKSIMFQHERGNGFPVEAFDVFKQMERQN
DnoYABBY3	rna-gnl|WGS:JAGYWB|Dnobile05G01248.1	185	5.74	20720.2	-0.695	54.27	54.11	MDLSSSSEKLCYVHCSHCNIVLAVEVPCSRMMETVTVKCGYCNNISFISPEPKPNSQYFDYQMDFTMGQQSDASSSTSIEQKTEAPPVAKPPKKKQKQPTAYNVFVRQEIQRIKAEMPEITHTEAFSMASKNWARYGGPLNYGLNPLDTISDDNESVESVSIKHESGNGSAEESYGGFRQMKRHD
DnoYABBY4	rna-gnl|WGS:JAGYWB|Dnobile06G02044.1	222	6.79	24413	-0.228	80.05	54.01	MSSSSAAAFSLEHLSPPPSEQLCYVHCNFCDTVLAVSVPYTSLFKTVTVRCGHCTNLLSVNMRGLLLPAANQLHLGHPFLAPVQHNLLEEVLSCPPPNLMMDQPNLSNNNSMPPAAKGTEEELPQTQIVNRPPEKRQRVPSAYNRFIKDEIQRIKAGNPDITHREAFSAAAKNWAHFPHIHFGLMPDQALKKTSVRPPEGEEILLKDGFFAAAAANMGISPF
DnoYABBY5	rna-gnl|WGS:JAGYWB|Dnobile12G00004.1	176	9.15	19364.2	-0.32	70.4	40.75	MDLGSPSEHLCYVRCAYCTTVLAVGVPCKRMTDTVTVKCGHCNSLSFLNPKPPFQTLCSDHHQTLLQRPCNFLWKGQHSLASSSSAVAEDMNPKAVPFVVKQIQRIKAAQPDIPHREAFSTAAKNWAKCDPRALFYSATGTSGVRRATAAIQQEKRSGVPVESLDVSKHGQLHRME
DnoYABBY6	rna-gnl|WGS:JAGYWB|Dnobile13G00341.1	221	6.82	24594	-0.32	77.69	49.71	MSSSSSAFSLDQISPPPSEKLCYVHCNFCDTVLAVSVPYTSLFKTVTVRCGHCTNLLSVNMRGLLLPSTNQLHLGHPFQSPNQHNLLEEVISNPPPNLMMDNQACLSNNFTSPLAKVTEEELRHNPIINRPPEKRQRVPSAYNRFIKDEIQRIKAGNPDITHREAFSAAAKNWAHFPHIHFGLMPDQTLKKTSVHPPEGEDVLLKDGFFAAAAANMEVAPF
DnoYABBY7	rna-gnl|WGS:JAGYWB|Dnobile14G00468.1	180	7.68	20035.6	-0.383	73.11	47.57	MSAPAVPDHVCYVHCNFCNTILVVSVPGNNLSATVTVRCGHCGNLLSVNMGVPPQSMPFQDLQKLQGAQFLHWNCESSSNCNRISLFNAVGSNQLDMPPIHPQEKRQRVPSAYNRFIKEEIRRLKATHPDISHREAFSAAAKNWAHFPHIHFGLNHDGNSQVKIDDAIPSHEVQNSQGYC
DnoYABBY8	rna-gnl|WGS:JAGYWB|Dnobile15G00350.1	164	8.5	18360.9	-0.401	78.41	42.48	MSTEVTHLLPEQVCYVHCNFCNTVLAVNIPSDNMFNIVTVRCGHCANLLSVDMGGVAETETLQNHQKIQYGMKSLDLHVHSGPVSECSRASTVNTVDVGQQRLLHNRPPEKRQRVPSAYNKFIKEEIQRIKASNPDISHREAFSAAAKNWAHFPHIQCGLNKSK
DnoYABBY9	rna-gnl|WGS:JAGYWB|Dnobile17G01719.1	186	8.82	20768.6	-0.402	77.1	60.67	MSTSPPPNHVCYVHCNFCNTILVVSVPGTSMCSIMTVRCGHCANLLSVNMGALLQSLPAHQDIQKFQSHNLVPEGLPLECESSSRCKRISLFNSKGNNLLQDVAPIHSSEKRQRVPSAYNRFIKEEIRRLKTNNPDISHKEAFSAAAKNWAHFPRIHFALNHDANKQAKIDDPIVAQGSQESQSYY
