# Supplementary material for: Genome-Wide Identification of the YABBY Gene Family in Dendrobium Orchids and Its Expression Patterns in Dendrobium chrysotoxum
Source: Int J Mol Sci. 2023 Jun 15;24(12):10165. doi: 10.3390/ijms241210165 (PMC10299364; doi:10.3390/ijms241210165)
Supplement: Supplementary file 1 [file ijms-24-10165-s001.zip › Table S2.Cis-elements in the promoters of YABBY genes of three Dendrobium species.xlsx]

## Sheet: Sheet1
Table S2. Cis-elements in the promoters of YABBY genes of three Dendrobium species.
gene_ID	Site Name	sequence	Strand	Matrix score.	Strand	Organism	function	label
Maker109011	ABRE	ACGTG	96	5	-	Arabidopsis thaliana	cis-acting element involved in the abscisic acid responsiveness	abscisic acid-responsive element
Maker109011	ABRE	ACGTG	1167	5	-	Arabidopsis thaliana	cis-acting element involved in the abscisic acid responsiveness	abscisic acid-responsive element
Maker109011	ARE	AAACCA	1296	6	+	Zea mays	cis-acting regulatory element essential for the anaerobic induction	anaerobic induction
Maker109011	GARE-motif	TCTGTTG	1015	7	+	Brassica oleracea	gibberellin-responsive element	gibberellin-responsive element
Maker109011	CGTCA-motif	CGTCA	1925	5	+	Hordeum vulgare	cis-acting regulatory element involved in the MeJA-responsiveness	MeJA-responsive element
Maker109011	TGACG-motif	TGACG	1925	5	-	Hordeum vulgare	cis-acting regulatory element involved in the MeJA-responsiveness	MeJA-responsive element
Maker59459	ABRE	ACGTG	871	5	-	Arabidopsis thaliana	cis-acting element involved in the abscisic acid responsiveness	abscisic acid-responsive element
Maker59459	ARE	AAACCA	906	6	-	Zea mays	cis-acting regulatory element essential for the anaerobic induction	anaerobic induction
Maker59459	circadian	CAAAGATATC	687	9	+	Lycopersicon esculentum	cis-acting regulatory element involved in circadian control	circadian control
Maker59459	TC-rich repeats	GTTTTCTTAC	638	9	-	Nicotiana tabacum	cis-acting element involved in defense and stress responsiveness	defense and stress-responsive element
Maker59459	TC-rich repeats	GTTTTCTTAC	1838	9	-	Nicotiana tabacum	cis-acting element involved in defense and stress responsiveness	defense and stress-responsive element
Maker59459	TC-rich repeats	ATTCTCTAAC	1907	9	+	Nicotiana tabacum	cis-acting element involved in defense and stress responsiveness	defense and stress-responsive element
Maker59459	MBS	CAACTG	1302	6	-	Arabidopsis thaliana	MYB binding site involved in drought-inducibility	drought-inducibility
Maker59459	GARE-motif	TCTGTTG	1546	7	-	Brassica oleracea	gibberellin-responsive element	gibberellin-responsive element
Maker116057	ARE	AAACCA	335	6	-	Zea mays	cis-acting regulatory element essential for the anaerobic induction	anaerobic induction
Maker116057	CAT-box	GCCACT	112	6	-	Arabidopsis thaliana	cis-acting regulatory element related to meristem expression	meristem expression
Maker116057	circadian	CAAAGATATC	673	9	-	Lycopersicon esculentum	cis-acting regulatory element involved in circadian control	circadian control
Maker116057	AT-rich element	ATAGAAATCAA	1853	10	+	Glycine max	binding site of AT-rich DNA binding protein (ATBP-1)	binding site of AT-rich DNA binding protein (ATBP-1)
Maker116057	O2-site	GATGA(C/T)(A/G)TG(A/G)	1054	8	+	Zea mays	cis-acting regulatory element involved in zein metabolism regulation	zein metabolism regulation
Maker116063	circadian	CAAAGATATC	68	9	-	Lycopersicon esculentum	cis-acting regulatory element involved in circadian control	circadian control
Maker116063	O2-site	GATGA(C/T)(A/G)TG(A/G)	449	8	+	Zea mays	cis-acting regulatory element involved in zein metabolism regulation	zein metabolism regulation
Maker116063	O2-site	GATGACATGG	1412	9	-	Zea mays	cis-acting regulatory element involved in zein metabolism regulation	zein metabolism regulation
Maker116063	AT-rich element	ATAGAAATCAA	1248	10	+	Glycine max	binding site of AT-rich DNA binding protein (ATBP-1)	binding site of AT-rich DNA binding protein (ATBP-1)
Maker116063	AT-rich element	ATAGAAATCAA	1639	10	-	Glycine max	binding site of AT-rich DNA binding protein (ATBP-1)	binding site of AT-rich DNA binding protein (ATBP-1)
Maker83871	CAT-box	GCCACT	1086	6	+	Arabidopsis thaliana	cis-acting regulatory element related to meristem expression	meristem expression
Maker83871	ARE	AAACCA	200	6	-	Zea mays	cis-acting regulatory element essential for the anaerobic induction	anaerobic induction
Maker83871	ARE	AAACCA	217	6	-	Zea mays	cis-acting regulatory element essential for the anaerobic induction	anaerobic induction
Maker83871	ARE	AAACCA	227	6	-	Zea mays	cis-acting regulatory element essential for the anaerobic induction	anaerobic induction
Maker83871	ARE	AAACCA	897	6	-	Zea mays	cis-acting regulatory element essential for the anaerobic induction	anaerobic induction
Maker83871	ARE	AAACCA	1105	6	-	Zea mays	cis-acting regulatory element essential for the anaerobic induction	anaerobic induction
Maker83871	CGTCA-motif	CGTCA	461	5	-	Hordeum vulgare	cis-acting regulatory element involved in the MeJA-responsiveness	MeJA-responsive element
Maker83871	CGTCA-motif	CGTCA	1492	5	-	Hordeum vulgare	cis-acting regulatory element involved in the MeJA-responsiveness	MeJA-responsive element
Maker83871	TGACG-motif	TGACG	461	5	+	Hordeum vulgare	cis-acting regulatory element involved in the MeJA-responsiveness	MeJA-responsive element
Maker83871	TGACG-motif	TGACG	1492	5	+	Hordeum vulgare	cis-acting regulatory element involved in the MeJA-responsiveness	MeJA-responsive element
Maker83871	ABRE	CGTACGTGCA	1877	9	+	Hordeum vulgare	cis-acting element involved in the abscisic acid responsiveness	abscisic acid-responsive element
Maker83871	MBS	CAACTG	130	6	+	Arabidopsis thaliana	MYB binding site involved in drought-inducibility	drought-inducibility
Maker83871	LTR	CCGAAA	1269	6	+	Hordeum vulgare	cis-acting element involved in low-temperature responsiveness	low temperature-responsive element
Maker87007	P-box	CCTTTTG	1738	7	-	Oryza sativa	gibberellin-responsive element	gibberellin-responsive element
Maker87007	GARE-motif	TCTGTTG	1174	7	-	Brassica oleracea	gibberellin-responsive element	gibberellin-responsive element
Maker87007	ABRE	CGTACGTGCA	257	9	-	Hordeum vulgare	cis-acting element involved in the abscisic acid responsiveness	abscisic acid-responsive element
Maker87007	ABRE	CACGTG	263	6	+	Arabidopsis thaliana	cis-acting element involved in the abscisic acid responsiveness	abscisic acid-responsive element
Maker87007	ABRE	ACGTG	264	5	+	Arabidopsis thaliana	cis-acting element involved in the abscisic acid responsiveness	abscisic acid-responsive element
Maker87007	TC-rich repeats	GTTTTCTTAC	665	9	+	Nicotiana tabacum	cis-acting element involved in defense and stress responsiveness	defense and stress-responsive element
Maker87007	TC-rich repeats	ATTCTCTAAC	1780	9	+	Nicotiana tabacum	cis-acting element involved in defense and stress responsiveness	defense and stress-responsive element
Maker87007	TGACG-motif	TGACG	204	5	+	Hordeum vulgare	cis-acting regulatory element involved in the MeJA-responsiveness	MeJA-responsive element
Maker87007	CGTCA-motif	CGTCA	204	5	-	Hordeum vulgare	cis-acting regulatory element involved in the MeJA-responsiveness	MeJA-responsive element
Maker87007	MBS	CAACTG	1899	6	-	Arabidopsis thaliana	MYB binding site involved in drought-inducibility	drought-inducibility
Maker87007	RY-element	CATGCATG	441	8	+	Helianthus annuus	cis-acting regulatory element involved in seed-specific regulation	seed-specific regulation
Maker87007	RY-element	CATGCATG	564	8	+	Helianthus annuus	cis-acting regulatory element involved in seed-specific regulation	seed-specific regulation
Maker87007	RY-element	CATGCATG	568	8	+	Helianthus annuus	cis-acting regulatory element involved in seed-specific regulation	seed-specific regulation
Maker87007	RY-element	CATGCATG	589	8	+	Helianthus annuus	cis-acting regulatory element involved in seed-specific regulation	seed-specific regulation
Maker87007	CAT-box	GCCACT	1761	6	-	Arabidopsis thaliana	cis-acting regulatory element related to meristem expression	meristem expression
Maker87007	O2-site	GATGATGTGG	1589	9	-	Zea mays	cis-acting regulatory element involved in zein metabolism regulation	zein metabolism regulation
Maker87007	O2-site	GATGATGTGG	1776	9	-	Zea mays	cis-acting regulatory element involved in zein metabolism regulation	zein metabolism regulation
Dhu000006278	O2-site	GATGA(C/T)(A/G)TG(A/G)	844	8	+	Zea mays	cis-acting regulatory element involved in zein metabolism regulation	zein metabolism regulation
Dhu000006278	WUN-motif	AAATTTCCT	1730	9	-	Brassica oleracea	wound-responsive element	wound-responsive element
Dhu000006278	GARE-motif	TCTGTTG	1581	7	-	Brassica oleracea	gibberellin-responsive element	gibberellin-responsive element
Dhu000006278	TC-rich repeats	GTTTTCTTAC	1857	9	-	Nicotiana tabacum	cis-acting element involved in defense and stress responsiveness	defense and stress-responsive element
Dhu000006278	TC-rich repeats	ATTCTCTAAC	1922	9	+	Nicotiana tabacum	cis-acting element involved in defense and stress responsiveness	defense and stress-responsive element
Dhu000007842	TC-rich repeats	GTTTTCTTAC	1400	9	+	Nicotiana tabacum	cis-acting element involved in defense and stress responsiveness	defense and stress-responsive element
Dhu000007842	TC-rich repeats	ATTCTCTAAC	1771	9	+	Nicotiana tabacum	cis-acting element involved in defense and stress responsiveness	defense and stress-responsive element
Dhu000007842	CCAAT-box	CAACGG	460	6	-	Hordeum vulgare	MYBHv1 binding site	MYBHv1 binding site
Dhu000007842	CGTCA-motif	CGTCA	159	5	+	Hordeum vulgare	cis-acting regulatory element involved in the MeJA-responsiveness	MeJA-responsive element
Dhu000007842	CGTCA-motif	CGTCA	204	5	+	Hordeum vulgare	cis-acting regulatory element involved in the MeJA-responsiveness	MeJA-responsive element
Dhu000007842	CGTCA-motif	CGTCA	1096	5	-	Hordeum vulgare	cis-acting regulatory element involved in the MeJA-responsiveness	MeJA-responsive element
Dhu000007842	TGACG-motif	TGACG	159	5	-	Hordeum vulgare	cis-acting regulatory element involved in the MeJA-responsiveness	MeJA-responsive element
Dhu000007842	TGACG-motif	TGACG	204	5	-	Hordeum vulgare	cis-acting regulatory element involved in the MeJA-responsiveness	MeJA-responsive element
Dhu000007842	TGACG-motif	TGACG	1096	5	+	Hordeum vulgare	cis-acting regulatory element involved in the MeJA-responsiveness	MeJA-responsive element
Dhu000007842	O2-site	GATGATGTGG	1603	9	-	Zea mays	cis-acting regulatory element involved in zein metabolism regulation	zein metabolism regulation
Dhu000007842	ARE	AAACCA	1018	6	+	Zea mays	cis-acting regulatory element essential for the anaerobic induction	anaerobic induction
Dhu000008081	ARE	AAACCA	677	6	+	Zea mays	cis-acting regulatory element essential for the anaerobic induction	anaerobic induction
Dhu000008081	TGA-element	AACGAC	625	6	-	Brassica oleracea	auxin-responsive element	auxin-responsive element
Dhu000008081	GARE-motif	TCTGTTG	387	7	+	Brassica oleracea	gibberellin-responsive element	gibberellin-responsive element
Dhu000008081	TGACG-motif	TGACG	1374	5	-	Hordeum vulgare	cis-acting regulatory element involved in the MeJA-responsiveness	MeJA-responsive element
Dhu000008081	CGTCA-motif	CGTCA	1374	5	+	Hordeum vulgare	cis-acting regulatory element involved in the MeJA-responsiveness	MeJA-responsive element
Dhu000008081	TCA-element	TCAGAAGAGG	1458	9	-	Brassica oleracea	cis-acting element involved in salicylic acid responsiveness	salicylic acid-responsive element
Dhu000009400	ARE	AAACCA	445	6	-	Zea mays	cis-acting regulatory element essential for the anaerobic induction	anaerobic induction
Dhu000009400	ARE	AAACCA	1080	6	-	Zea mays	cis-acting regulatory element essential for the anaerobic induction	anaerobic induction
Dhu000009400	GC-motif	CCCCCG	1945	6	-	Zea mays	enhancer-like element involved in anoxic specific inducibility	anoxic specific inducibility
Dhu000009400	LTR	CCGAAA	227	6	-	Hordeum vulgare	cis-acting element involved in low-temperature responsiveness	low temperature-responsive element
Dhu000009400	LTR	CCGAAA	276	6	-	Hordeum vulgare	cis-acting element involved in low-temperature responsiveness	low temperature-responsive element
Dhu000009400	LTR	CCGAAA	298	6	-	Hordeum vulgare	cis-acting element involved in low-temperature responsiveness	low temperature-responsive element
Dhu000009400	LTR	CCGAAA	309	6	-	Hordeum vulgare	cis-acting element involved in low-temperature responsiveness	low temperature-responsive element
Dhu000009400	LTR	CCGAAA	367	6	+	Hordeum vulgare	cis-acting element involved in low-temperature responsiveness	low temperature-responsive element
Dhu000009400	LTR	CCGAAA	374	6	-	Hordeum vulgare	cis-acting element involved in low-temperature responsiveness	low temperature-responsive element
Dhu000010751	ABRE	ACGTG	185	5	+	Arabidopsis thaliana	cis-acting element involved in the abscisic acid responsiveness	abscisic acid-responsive element
Dhu000010751	ARE	AAACCA	243	6	-	Zea mays	cis-acting regulatory element essential for the anaerobic induction	anaerobic induction
Dhu000010751	ARE	AAACCA	1581	6	-	Zea mays	cis-acting regulatory element essential for the anaerobic induction	anaerobic induction
Dhu000010751	ARE	AAACCA	1852	6	+	Zea mays	cis-acting regulatory element essential for the anaerobic induction	anaerobic induction
Dhu000010751	GC-motif	CCCCCG	1746	6	+	Zea mays	enhancer-like element involved in anoxic specific inducibility	anoxic specific inducibility
Dhu000010751	TC-rich repeats	ATTCTCTAAC	350	9	-	Nicotiana tabacum	cis-acting element involved in defense and stress responsiveness	defense and stress-responsive element
Dhu000010751	TC-rich repeats	GTTTTCTTAC	1619	9	-	Nicotiana tabacum	cis-acting element involved in defense and stress responsiveness	defense and stress-responsive element
Dhu000010751	GARE-motif	TCTGTTG	685	7	+	Brassica oleracea	gibberellin-responsive element	gibberellin-responsive element
Dhu000010751	TATC-box	TATCCCA	456	7	-	Oryza sativa	cis-acting element involved in gibberellin-responsiveness	gibberellin-responsive element
Dhu000010751	CAT-box	GCCACT	144	6	-	Arabidopsis thaliana	cis-acting regulatory element related to meristem expression	meristem expression
Dhu000010751	O2-site	GATGATGTGG	1879	9	-	Zea mays	cis-acting regulatory element involved in zein metabolism regulation	zein metabolism regulation
Dhu000010751	O2-site	GATGA(C/T)(A/G)TG(A/G)	1928	8	-	Zea mays	cis-acting regulatory element involved in zein metabolism regulation	zein metabolism regulation
Dhu000015391	ARE	AAACCA	924	6	-	Zea mays	cis-acting regulatory element essential for the anaerobic induction	anaerobic induction
Dhu000015391	TC-rich repeats	GTTTTCTTAC	708	9	+	Nicotiana tabacum	cis-acting element involved in defense and stress responsiveness	defense and stress-responsive element
Dhu000015391	CAT-box	GCCACT	625	6	+	Arabidopsis thaliana	cis-acting regulatory element related to meristem expression	meristem expression
Dhu000015391	CCAAT-box	CAACGG	552	6	+	Hordeum vulgare	MYBHv1 binding site	MYBHv1 binding site
Dhu000022105	ARE	AAACCA	346	6	-	Zea mays	cis-acting regulatory element essential for the anaerobic induction	anaerobic induction
Dhu000022105	ARE	AAACCA	1206	6	-	Zea mays	cis-acting regulatory element essential for the anaerobic induction	anaerobic induction
Dhu000022105	ARE	AAACCA	1898	6	+	Zea mays	cis-acting regulatory element essential for the anaerobic induction	anaerobic induction
Dhu000022105	AuxRR-core	GGTCCAT	920	7	+	Nicotiana tabacum	cis-acting regulatory element involved in auxin responsiveness	auxin-responsive element
Dhu000022105	TC-rich repeats	GTTTTCTTAC	210	9	+	Nicotiana tabacum	cis-acting element involved in defense and stress responsiveness	defense and stress-responsive element
Dhu000022105	CGTCA-motif	CGTCA	1924	5	+	Hordeum vulgare	cis-acting regulatory element involved in the MeJA-responsiveness	MeJA-responsive element
Dhu000022105	TGACG-motif	TGACG	1924	5	-	Hordeum vulgare	cis-acting regulatory element involved in the MeJA-responsiveness	MeJA-responsive element
Dhu000022105	CAT-box	GCCACT	1157	6	+	Arabidopsis thaliana	cis-acting regulatory element related to meristem expression	meristem expression
Dhu000022105	CAT-box	GCCACT	1216	6	+	Arabidopsis thaliana	cis-acting regulatory element related to meristem expression	meristem expression
Dhu000022105	CCAAT-box	CAACGG	1558	6	+	Hordeum vulgare	MYBHv1 binding site	MYBHv1 binding site
Dhu000022105	TCA-element	CCATCTTTTT	1059	9	-	Nicotiana tabacum	cis-acting element involved in salicylic acid responsiveness	salicylic acid-responsive element
Dhu000022105	O2-site	GATGACATGG	1363	9	-	Zea mays	cis-acting regulatory element involved in zein metabolism regulation	zein metabolism regulation
Dhu000023909	ARE	AAACCA	62	6	+	Zea mays	cis-acting regulatory element essential for the anaerobic induction	anaerobic induction
Dhu000023909	ARE	AAACCA	652	6	+	Zea mays	cis-acting regulatory element essential for the anaerobic induction	anaerobic induction
Dhu000023909	ARE	AAACCA	867	6	-	Zea mays	cis-acting regulatory element essential for the anaerobic induction	anaerobic induction
Dhu000023909	TGA-element	AACGAC	324	6	-	Brassica oleracea	auxin-responsive element	auxin-responsive element
Dhu000023909	TC-rich repeats	ATTCTCTAAC	425	9	-	Nicotiana tabacum	cis-acting element involved in defense and stress responsiveness	defense and stress-responsive element
Dhu000023909	TC-rich repeats	GTTTTCTTAC	646	9	-	Nicotiana tabacum	cis-acting element involved in defense and stress responsiveness	defense and stress-responsive element
Dhu000023909	TC-rich repeats	GTTTTCTTAC	1643	9	-	Nicotiana tabacum	cis-acting element involved in defense and stress responsiveness	defense and stress-responsive element
Dhu000023909	CGTCA-motif	CGTCA	89	5	+	Hordeum vulgare	cis-acting regulatory element involved in the MeJA-responsiveness	MeJA-responsive element
Dhu000023909	CGTCA-motif	CGTCA	94	5	-	Hordeum vulgare	cis-acting regulatory element involved in the MeJA-responsiveness	MeJA-responsive element
Dhu000023909	CGTCA-motif	CGTCA	97	5	+	Hordeum vulgare	cis-acting regulatory element involved in the MeJA-responsiveness	MeJA-responsive element
Dhu000023909	TGACG-motif	TGACG	89	5	-	Hordeum vulgare	cis-acting regulatory element involved in the MeJA-responsiveness	MeJA-responsive element
Dhu000023909	TGACG-motif	TGACG	94	5	+	Hordeum vulgare	cis-acting regulatory element involved in the MeJA-responsiveness	MeJA-responsive element
Dhu000023909	TGACG-motif	TGACG	97	5	-	Hordeum vulgare	cis-acting regulatory element involved in the MeJA-responsiveness	MeJA-responsive element
Dhu000023909	CAT-box	GCCACT	107	6	-	Arabidopsis thaliana	cis-acting regulatory element related to meristem expression	meristem expression
Dhu000026686	ABRE	ACGTG	484	5	+	Arabidopsis thaliana	cis-acting element involved in the abscisic acid responsiveness	abscisic acid-responsive element
Dhu000026686	ABRE	TACGTGTC	490	8	+	Oryza sativa	cis-acting element involved in the abscisic acid responsiveness	abscisic acid-responsive element
Dhu000026686	ABRE	ACGTG	491	5	+	Arabidopsis thaliana	cis-acting element involved in the abscisic acid responsiveness	abscisic acid-responsive element
Dhu000026686	ARE	AAACCA	574	6	-	Zea mays	cis-acting regulatory element essential for the anaerobic induction	anaerobic induction
Dhu000026686	ARE	AAACCA	1148	6	+	Zea mays	cis-acting regulatory element essential for the anaerobic induction	anaerobic induction
Dhu000026686	AuxRR-core	GGTCCAT	99	7	+	Nicotiana tabacum	cis-acting regulatory element involved in auxin responsiveness	auxin-responsive element
Dhu000026686	AuxRR-core	GGTCCAT	889	7	+	Nicotiana tabacum	cis-acting regulatory element involved in auxin responsiveness	auxin-responsive element
Dhu000026686	TC-rich repeats	ATTCTCTAAC	456	9	+	Nicotiana tabacum	cis-acting element involved in defense and stress responsiveness	defense and stress-responsive element
Dhu000026686	GARE-motif	TCTGTTG	1885	7	-	Brassica oleracea	gibberellin-responsive element	gibberellin-responsive element
Dhu000026686	LTR	CCGAAA	1316	6	-	Hordeum vulgare	cis-acting element involved in low-temperature responsiveness	low temperature-responsive element
Dhu000026686	CGTCA-motif	CGTCA	1850	5	+	Hordeum vulgare	cis-acting regulatory element involved in the MeJA-responsiveness	MeJA-responsive element
Dhu000026686	CGTCA-motif	CGTCA	1857	5	+	Hordeum vulgare	cis-acting regulatory element involved in the MeJA-responsiveness	MeJA-responsive element
Dhu000026686	TGACG-motif	TGACG	1850	5	-	Hordeum vulgare	cis-acting regulatory element involved in the MeJA-responsiveness	MeJA-responsive element
Dhu000026686	TGACG-motif	TGACG	1857	5	-	Hordeum vulgare	cis-acting regulatory element involved in the MeJA-responsiveness	MeJA-responsive element
Dhu000026686	TCA-element	TCAGAAGAGG	822	9	-	Brassica oleracea	cis-acting element involved in salicylic acid responsiveness	salicylic acid-responsive element
Dhu000026686	O2-site	GATGA(C/T)(A/G)TG(A/G)	1947	8	-	Zea mays	cis-acting regulatory element involved in zein metabolism regulation	zein metabolism regulation
Dnobile02G01037.1	ABRE	TACGGTC	333	7	+	Arabidopsis thaliana	cis-acting element involved in the abscisic acid responsiveness	abscisic acid-responsive element
Dnobile02G01037.1	GC-motif	CCCCCG	196	6	+	Zea mays	enhancer-like element involved in anoxic specific inducibility	anoxic specific inducibility
Dnobile02G01037.1	TC-rich repeats	GTTTTCTTAC	121	9	-	Nicotiana tabacum	cis-acting element involved in defense and stress responsiveness	defense and stress-responsive element
Dnobile02G01037.1	TC-rich repeats	GTTTTCTTAC	1407	9	+	Nicotiana tabacum	cis-acting element involved in defense and stress responsiveness	defense and stress-responsive element
Dnobile02G01037.1	TC-rich repeats	ATTCTCTAAC	1778	9	+	Nicotiana tabacum	cis-acting element involved in defense and stress responsiveness	defense and stress-responsive element
Dnobile02G01037.1	CAT-box	GCCACT	1757	6	-	Arabidopsis thaliana	cis-acting regulatory element related to meristem expression	meristem expression
Dnobile02G01037.1	3-AF3 binding site	CACTATCTAAC	1777	10	+	Pisum sativum	part of a conserved DNA module array (CMA3)	part of a conserved DNA module array (CMA3)
Dnobile02G01037.1	TCA-element	CCATCTTTTT	907	9	-	Nicotiana tabacum	cis-acting element involved in salicylic acid responsiveness	salicylic acid-responsive element
Dnobile02G01037.1	O2-site	GATGATGTGG	1610	9	-	Zea mays	cis-acting regulatory element involved in zein metabolism regulation	zein metabolism regulation
Dnobile04G01265.1	GC-motif	CCCCCG	1935	6	-	Zea mays	enhancer-like element involved in anoxic specific inducibility	anoxic specific inducibility
Dnobile04G01265.1	GC-motif	CCCCCG	1951	6	-	Zea mays	enhancer-like element involved in anoxic specific inducibility	anoxic specific inducibility
Dnobile04G01265.1	AT-rich element	ATAGAAATCAA	1004	10	+	Glycine max	binding site of AT-rich DNA binding protein (ATBP-1)	binding site of AT-rich DNA binding protein (ATBP-1)
Dnobile04G01265.1	LTR	CCGAAA	29	6	-	Hordeum vulgare	cis-acting element involved in low-temperature responsiveness	low temperature-responsive element
Dnobile04G01265.1	LTR	CCGAAA	174	6	+	Hordeum vulgare	cis-acting element involved in low-temperature responsiveness	low temperature-responsive element
Dnobile04G01265.1	LTR	CCGAAA	209	6	-	Hordeum vulgare	cis-acting element involved in low-temperature responsiveness	low temperature-responsive element
Dnobile04G01265.1	LTR	CCGAAA	238	6	-	Hordeum vulgare	cis-acting element involved in low-temperature responsiveness	low temperature-responsive element
Dnobile04G01265.1	LTR	CCGAAA	287	6	-	Hordeum vulgare	cis-acting element involved in low-temperature responsiveness	low temperature-responsive element
Dnobile04G01265.1	LTR	CCGAAA	309	6	-	Hordeum vulgare	cis-acting element involved in low-temperature responsiveness	low temperature-responsive element
Dnobile04G01265.1	LTR	CCGAAA	320	6	-	Hordeum vulgare	cis-acting element involved in low-temperature responsiveness	low temperature-responsive element
Dnobile04G01265.1	LTR	CCGAAA	378	6	+	Hordeum vulgare	cis-acting element involved in low-temperature responsiveness	low temperature-responsive element
Dnobile04G01265.1	LTR	CCGAAA	385	6	-	Hordeum vulgare	cis-acting element involved in low-temperature responsiveness	low temperature-responsive element
Dnobile04G01265.1	LTR	CCGAAA	409	6	-	Hordeum vulgare	cis-acting element involved in low-temperature responsiveness	low temperature-responsive element
Dnobile05G01248.1	ABRE	ACGTG	31	5	-	Arabidopsis thaliana	cis-acting element involved in the abscisic acid responsiveness	abscisic acid-responsive element
Dnobile05G01248.1	ARE	AAACCA	1211	6	+	Zea mays	cis-acting regulatory element essential for the anaerobic induction	anaerobic induction
Dnobile05G01248.1	ARE	AAACCA	1385	6	+	Zea mays	cis-acting regulatory element essential for the anaerobic induction	anaerobic induction
Dnobile05G01248.1	ARE	AAACCA	1395	6	+	Zea mays	cis-acting regulatory element essential for the anaerobic induction	anaerobic induction
Dnobile05G01248.1	LTR	CCGAAA	925	6	-	Hordeum vulgare	cis-acting element involved in low-temperature responsiveness	low temperature-responsive element
Dnobile05G01248.1	CGTCA-motif	CGTCA	1912	5	+	Hordeum vulgare	cis-acting regulatory element involved in the MeJA-responsiveness	MeJA-responsive element
Dnobile05G01248.1	TGACG-motif	TGACG	1912	5	-	Hordeum vulgare	cis-acting regulatory element involved in the MeJA-responsiveness	MeJA-responsive element
Dnobile05G01248.1	TCA-element	TCAGAAGAGG	1996	9	-	Brassica oleracea	cis-acting element involved in salicylic acid responsiveness	salicylic acid-responsive element
Dnobile06G02044.1	ABRE	ACGTG	166	5	-	Arabidopsis thaliana	cis-acting element involved in the abscisic acid responsiveness	abscisic acid-responsive element
Dnobile06G02044.1	AT-rich element	ATAGAAATCAA	1876	10	+	Glycine max	binding site of AT-rich DNA binding protein (ATBP-1)	binding site of AT-rich DNA binding protein (ATBP-1)
Dnobile06G02044.1	GARE-motif	TCTGTTG	259	7	-	Brassica oleracea	gibberellin-responsive element	gibberellin-responsive element
Dnobile06G02044.1	CGTCA-motif	CGTCA	580	5	-	Hordeum vulgare	cis-acting regulatory element involved in the MeJA-responsiveness	MeJA-responsive element
Dnobile06G02044.1	TGACG-motif	TGACG	580	5	+	Hordeum vulgare	cis-acting regulatory element involved in the MeJA-responsiveness	MeJA-responsive element
Dnobile06G02044.1	CAT-box	GCCACT	666	6	+	Arabidopsis thaliana	cis-acting regulatory element related to meristem expression	meristem expression
Dnobile06G02044.1	CCAAT-box	CAACGG	235	6	-	Hordeum vulgare	MYBHv1 binding site	MYBHv1 binding site
Dnobile06G02044.1	CCAAT-box	CAACGG	593	6	+	Hordeum vulgare	MYBHv1 binding site	MYBHv1 binding site
Dnobile06G02044.1	3-AF3 binding site	CACTATCTAAC	1152	10	+	Pisum sativum	part of a conserved DNA module array (CMA3)	part of a conserved DNA module array (CMA3)
Dnobile12G00004.1	ARE	AAACCA	421	6	-	Zea mays	cis-acting regulatory element essential for the anaerobic induction	anaerobic induction
Dnobile12G00004.1	ARE	AAACCA	1148	6	-	Zea mays	cis-acting regulatory element essential for the anaerobic induction	anaerobic induction
Dnobile12G00004.1	ARE	AAACCA	1207	6	-	Zea mays	cis-acting regulatory element essential for the anaerobic induction	anaerobic induction
Dnobile12G00004.1	ARE	AAACCA	1898	6	+	Zea mays	cis-acting regulatory element essential for the anaerobic induction	anaerobic induction
Dnobile12G00004.1	AT-rich element	ATAGAAATCAA	356	10	-	Glycine max	binding site of AT-rich DNA binding protein (ATBP-1)	binding site of AT-rich DNA binding protein (ATBP-1)
Dnobile12G00004.1	TC-rich repeats	GTTTTCTTAC	285	9	+	Nicotiana tabacum	cis-acting element involved in defense and stress responsiveness	defense and stress-responsive element
Dnobile12G00004.1	TGACG-motif	TGACG	61	5	+	Hordeum vulgare	cis-acting regulatory element involved in the MeJA-responsiveness	MeJA-responsive element
Dnobile12G00004.1	TGACG-motif	TGACG	1924	5	-	Hordeum vulgare	cis-acting regulatory element involved in the MeJA-responsiveness	MeJA-responsive element
Dnobile12G00004.1	CGTCA-motif	CGTCA	61	5	-	Hordeum vulgare	cis-acting regulatory element involved in the MeJA-responsiveness	MeJA-responsive element
Dnobile12G00004.1	CGTCA-motif	CGTCA	1924	5	+	Hordeum vulgare	cis-acting regulatory element involved in the MeJA-responsiveness	MeJA-responsive element
Dnobile12G00004.1	CAT-box	GCCACT	1158	6	+	Arabidopsis thaliana	cis-acting regulatory element related to meristem expression	meristem expression
Dnobile12G00004.1	CAT-box	GCCACT	1217	6	+	Arabidopsis thaliana	cis-acting regulatory element related to meristem expression	meristem expression
Dnobile12G00004.1	CCAAT-box	CAACGG	1559	6	+	Hordeum vulgare	MYBHv1 binding site	MYBHv1 binding site
Dnobile12G00004.1	3-AF3 binding site	CACTATCTAAC	1219	10	+	Pisum sativum	part of a conserved DNA module array (CMA3)	part of a conserved DNA module array (CMA3)
Dnobile12G00004.1	TCA-element	CCATCTTTTT	1060	9	-	Nicotiana tabacum	cis-acting element involved in salicylic acid responsiveness	salicylic acid-responsive element
Dnobile12G00004.1	O2-site	GATGACATGG	1364	9	-	Zea mays	cis-acting regulatory element involved in zein metabolism regulation	zein metabolism regulation
Dnobile13G00341.1	ABRE	ACGTG	1470	5	+	Arabidopsis thaliana	cis-acting element involved in the abscisic acid responsiveness	abscisic acid-responsive element
Dnobile13G00341.1	ARE	AAACCA	125	6	+	Zea mays	cis-acting regulatory element essential for the anaerobic induction	anaerobic induction
Dnobile13G00341.1	ARE	AAACCA	384	6	-	Zea mays	cis-acting regulatory element essential for the anaerobic induction	anaerobic induction
Dnobile13G00341.1	ARE	AAACCA	748	6	-	Zea mays	cis-acting regulatory element essential for the anaerobic induction	anaerobic induction
Dnobile13G00341.1	GC-motif	CCCCCG	597	6	-	Zea mays	enhancer-like element involved in anoxic specific inducibility	anoxic specific inducibility
Dnobile13G00341.1	MBS	CAACTG	980	6	-	Arabidopsis thaliana	MYB binding site involved in drought-inducibility	drought-inducibility
Dnobile13G00341.1	GARE-motif	TCTGTTG	1885	7	-	Brassica oleracea	gibberellin-responsive element	gibberellin-responsive element
Dnobile13G00341.1	P-box	CCTTTTG	621	7	+	Oryza sativa	gibberellin-responsive element	gibberellin-responsive element
Dnobile13G00341.1	CGTCA-motif	CGTCA	1850	5	+	Hordeum vulgare	cis-acting regulatory element involved in the MeJA-responsiveness	MeJA-responsive element
Dnobile13G00341.1	CGTCA-motif	CGTCA	1857	5	+	Hordeum vulgare	cis-acting regulatory element involved in the MeJA-responsiveness	MeJA-responsive element
Dnobile13G00341.1	TGACG-motif	TGACG	1850	5	-	Hordeum vulgare	cis-acting regulatory element involved in the MeJA-responsiveness	MeJA-responsive element
Dnobile13G00341.1	TGACG-motif	TGACG	1857	5	-	Hordeum vulgare	cis-acting regulatory element involved in the MeJA-responsiveness	MeJA-responsive element
Dnobile13G00341.1	TCA-element	CCATCTTTTT	890	9	+	Nicotiana tabacum	cis-acting element involved in salicylic acid responsiveness	salicylic acid-responsive element
Dnobile13G00341.1	O2-site	GATGA(C/T)(A/G)TG(A/G)	1947	8	-	Zea mays	cis-acting regulatory element involved in zein metabolism regulation	zein metabolism regulation
Dnobile14G00468.1	ARE	AAACCA	1581	6	-	Zea mays	cis-acting regulatory element essential for the anaerobic induction	anaerobic induction
Dnobile14G00468.1	ARE	AAACCA	1852	6	+	Zea mays	cis-acting regulatory element essential for the anaerobic induction	anaerobic induction
Dnobile14G00468.1	GC-motif	CCCCCG	115	6	+	Zea mays	enhancer-like element involved in anoxic specific inducibility	anoxic specific inducibility
Dnobile14G00468.1	GC-motif	CCCCCG	142	6	+	Zea mays	enhancer-like element involved in anoxic specific inducibility	anoxic specific inducibility
Dnobile14G00468.1	MBS	CAACTG	627	6	-	Arabidopsis thaliana	MYB binding site involved in drought-inducibility	drought-inducibility
Dnobile14G00468.1	GARE-motif	TCTGTTG	688	7	+	Brassica oleracea	gibberellin-responsive element	gibberellin-responsive element
Dnobile14G00468.1	LTR	CCGAAA	145	6	+	Hordeum vulgare	cis-acting element involved in low-temperature responsiveness	low temperature-responsive element
Dnobile14G00468.1	CGTCA-motif	CGTCA	1040	5	+	Hordeum vulgare	cis-acting regulatory element involved in the MeJA-responsiveness	MeJA-responsive element
Dnobile14G00468.1	TGACG-motif	TGACG	1040	5	-	Hordeum vulgare	cis-acting regulatory element involved in the MeJA-responsiveness	MeJA-responsive element
Dnobile14G00468.1	O2-site	GATGATGTGG	1879	9	-	Zea mays	cis-acting regulatory element involved in zein metabolism regulation	zein metabolism regulation
Dnobile14G00468.1	O2-site	GATGA(C/T)(A/G)TG(A/G)	1928	8	-	Zea mays	cis-acting regulatory element involved in zein metabolism regulation	zein metabolism regulation
Dnobile15G00350.1	ARE	AAACCA	131	6	+	Zea mays	cis-acting regulatory element essential for the anaerobic induction	anaerobic induction
Dnobile15G00350.1	ARE	AAACCA	497	6	+	Zea mays	cis-acting regulatory element essential for the anaerobic induction	anaerobic induction
Dnobile15G00350.1	AT-rich element	ATAGAAATCAA	859	10	+	Glycine max	binding site of AT-rich DNA binding protein (ATBP-1)	binding site of AT-rich DNA binding protein (ATBP-1)
Dnobile15G00350.1	TC-rich repeats	GTTTTCTTAC	1230	9	+	Nicotiana tabacum	cis-acting element involved in defense and stress responsiveness	defense and stress-responsive element
Dnobile15G00350.1	LTR	CCGAAA	1056	6	-	Hordeum vulgare	cis-acting element involved in low-temperature responsiveness	low temperature-responsive element
Dnobile15G00350.1	CAT-box	GCCACT	160	6	+	Arabidopsis thaliana	cis-acting regulatory element related to meristem expression	meristem expression
Dnobile17G01719.1	ABRE	ACGTG	123	5	-	Arabidopsis thaliana	cis-acting element involved in the abscisic acid responsiveness	abscisic acid-responsive element
Dnobile17G01719.1	ARE	AAACCA	161	6	+	Zea mays	cis-acting regulatory element essential for the anaerobic induction	anaerobic induction
Dnobile17G01719.1	TC-rich repeats	ATTCTCTAAC	1922	9	+	Nicotiana tabacum	cis-acting element involved in defense and stress responsiveness	defense and stress-responsive element
Dnobile17G01719.1	MBS	CAACTG	1310	6	-	Arabidopsis thaliana	MYB binding site involved in drought-inducibility	drought-inducibility
Dnobile17G01719.1	GARE-motif	TCTGTTG	300	7	-	Brassica oleracea	gibberellin-responsive element	gibberellin-responsive element
Dnobile17G01719.1	GARE-motif	TCTGTTG	1580	7	-	Brassica oleracea	gibberellin-responsive element	gibberellin-responsive element
Dnobile17G01719.1	CGTCA-motif	CGTCA	125	5	+	Hordeum vulgare	cis-acting regulatory element involved in the MeJA-responsiveness	MeJA-responsive element
Dnobile17G01719.1	CGTCA-motif	CGTCA	222	5	+	Hordeum vulgare	cis-acting regulatory element involved in the MeJA-responsiveness	MeJA-responsive element
Dnobile17G01719.1	TGACG-motif	TGACG	125	5	-	Hordeum vulgare	cis-acting regulatory element involved in the MeJA-responsiveness	MeJA-responsive element
Dnobile17G01719.1	TGACG-motif	TGACG	222	5	-	Hordeum vulgare	cis-acting regulatory element involved in the MeJA-responsiveness	MeJA-responsive element
Dnobile17G01719.1	O2-site	GTTGACGTGA	122	9	-	Zea mays	cis-acting regulatory element involved in zein metabolism regulation	zein metabolism regulation
Dnobile17G01719.1	O2-site	GATGA(C/T)(A/G)TG(A/G)	916	8	+	Zea mays	cis-acting regulatory element involved in zein metabolism regulation	zein metabolism regulation
