# Supplementary material for: Genome-Wide Identification of the YABBY Gene Family in Dendrobium Orchids and Its Expression Patterns in Dendrobium chrysotoxum
Source: Int J Mol Sci. 2023 Jun 15;24(12):10165. doi: 10.3390/ijms241210165 (PMC10299364; doi:10.3390/ijms241210165)
Supplement: Supplementary file 1 [file ijms-24-10165-s001.zip › Table S3.KaKs analysis of YABBY genes of three Dendrobium species.xlsx]

## Sheet: Sheet1
Table S3. Ka/Ks analysis of YABBY genes of three Dendrobium species
Seq_1	Seq_2	Ka	Ks	Ka/Ks
DchYABBY2	DchYABBY3	0.270588	0.590735	0.458053
DhuYABBY8	DhuYABBY2	0.172979	1.50146	0.115208
DhuYABBY1	DhuYABBY4	0.193605	0.525437	0.368466
DnoYABBY2	DnoYABBY3	0.289201	0.661085	0.437464
DnoYABBY4	DnoYABBY6	0.105196	1.05576	0.0996396
