# Supplementary material for: Genome-Wide Identification of the YABBY Gene Family in Dendrobium Orchids and Its Expression Patterns in Dendrobium chrysotoxum
Source: Int J Mol Sci. 2023 Jun 15;24(12):10165. doi: 10.3390/ijms241210165 (PMC10299364; doi:10.3390/ijms241210165)
Supplement: Supplementary file 1 [file ijms-24-10165-s001.zip › Table S4.The FPKM values of YABBY genes in D. chrysotoxum.xlsx]

## Sheet: Sheet1
Table S4. The FPKM values of YABBY genes in D. chrysotoxum
Gene name	S1OV	S1LIP	S1SE	S1PE	S1GY	S2OV	S2LIP	S2SE	S2PE	S2GY	S3OV	S3LIP	S3SE	S3PE	S3GY
DchYABBY5	4.34	119.38	6.595	4.59	65.71	8.67	10.115	0.985	5.85	10.72	13	92.4	9.79	9.845	7.9
DchYABBY6	75.87	5.33	73.69	55.665	6.2	7.5	9.955	51.595	11.235	11.99	11.63	1.095	10.785	19.34	11.48
DchYABBY1	0.07	0	0	0.035	0	0.018	0	0	0	0	0	0	0	0.09	0
DchYABBY3	33.12	0.025	0.125	16.56	1.55	2.21	5.27	0.2	1.865	6.03	5.01	0	4.23	2.68	4.52
DchYABBY2	246.03	0.045	4.66	123.1	101.42	20.11	25.575	0.405	10.21	31.34	27.49	2.015	24.435	14.275	29.06
DchYABBY4	0	0	0	0	0	0	0	0	0	0	0	0.19	0	0	0
