# Supplementary material for: Genome-Wide Identification of the YABBY Gene Family in Dendrobium Orchids and Its Expression Patterns in Dendrobium chrysotoxum
Source: Int J Mol Sci. 2023 Jun 15;24(12):10165. doi: 10.3390/ijms241210165 (PMC10299364; doi:10.3390/ijms241210165)
Supplement: Supplementary file 1 [file ijms-24-10165-s001.zip › Table S5.qRT-PCR primers.xlsx]

## Sheet: Sheet1
Table S5. qRT-PCR primers
Gene name	Gene ID		Primers(5' to 3')
DchYABBY1	Maker87007	F	TCCAAGCATCAGCCACAA
		R	ACCTTCTCCTTTCTCCCT
DchYABBY2	Maker83871	F	ATCAACTTCTATGGAGCAA
		R	CTCTATGTGGGATGTCAGG
DchYABBY5	Maker116063	F	TCAAGGACGAAATCCAACG
		R	TCAGCCCGAAATGAATGTG
DchYABBY6	Maker59459	F	AGCGTGTTCCTTCAGCAT
		R	TTGGCATCAGTGTTTAGAGC
Internal reference	Maker75111	F	TTGGTCGTCCTCGTCATA
		R	TCATCCCAGTTGCTCACA
